# Supplementary material for: Interleukin 4 inducible 1 gene (IL4I1) is induced in chicken phagocytes by Salmonella Enteritidis infection
Source: Vet Res. 2020 May 13;51:67. doi: 10.1186/s13567-020-00792-y (PMC7222322; doi:10.1186/s13567-020-00792-y)
Supplement: Supplementary file 2 — Additional file 2. List of genes identified in LC–MS screening, and primers and results from real-time PCR. [file 13567_2020_792_MOESM2_ESM.xls]

## Sheet: Additional File 2
Additinal File 2 . List of genes identified in initial LC-MS screening, and primers and results from real-time PCR.
Accession	Gene	Name	LC-MS/MS		Real-time PCR			Primers for Real-time PCR
			SPI1 × wt	wt × SPI1	SPI1 × n.i.	wt × SPI1	wt × n.i.	Fw	Rv
F1NM87	IL4I1	IL4 inducible 1	0.01	100	46.3	9.9	457.7	GGAGAAGGACTGGTATGTGGAG (exon 2)	GCTTCAGGTCAAACTGCCTTAT (exon 4)
Q2I811	NKL	NK lysin	0.0110446	90.5422	2.49129	9.6677	24.085	CTGCTCTCATCGTGCTGCT	CATTGCGTCCCCTTCATC
E1BQZ8	LCP2	Lymphocyte cytosolic protein 2	0.01	100	4.0998	2.47464	10.1455	CACCAGACAAACACAGAGGAAG	GGTAGTTTTTCTTGAGCTGTCTCTTAC
E1C908	FYB	FYN binding protein (FYB-120/130)	0.01	100	3.43205	2.57127	8.82474	CAGATGATACCAAGGTGCTGTG	TTCTCAACCAAATTGCTTCTCA
Q5ZKL7	BIN2	Bridging integrator 2	0.0295567	33.8333	3.70798	2.2891	8.48795	GTCTTCATCATCAAAGGTGTCC	ACGTCGGTGTCTGCTCTG
Q2XP49	DNASE2	Deoxyribonuclease II	0.127727	7.82922	3.73623	2.13788	7.98761	CCCTGAGGATGGCTATGGTTAC	GAGATCGGCTTGGAAGGTATC
F1NW14	NCF1	47 kDa cytosolic subunit of neutrophil NADPH oxidase	0.01	100	3.32519	2.33367	7.7599	GGCTGAGGAACCACAACATT	CTGTAGGTTTCCTGGCTGATCT
F1NY04	CXorf9/SASH3	SAM and SH3 domain containing 3	0.01	100	3.6852	2.09236	7.71075	AAGAGCAAGCGGCTCAAG	GAAGTCCTCCAGGGTCTGGTA
Q05826	CEBPB	CCAAT/enhancer-binding protein beta	0.174749	5.72248	1.69359	3.83537	6.49554	TCTATTACGAGGCGGACTGTTT	GAAGTCAATGGCTCTCTCGTG
F1NWF2	PRCP	Lysosomal Pro-X carboxypeptidase	0.0577484	17.3165	2.50957	2.50879	6.29598	TCACACAGCAACATCATCTTCA	ATTTGGGATCACAAGGGTTG
Q5ZJ53	ARHGAP25	Rho GTPase Activating Protein 25	0.0545901	18.3184	2.4677	2.00748	4.95385	GTGAATGAGGAGGGCATCTT	GGTACAGCTTGAGCAGAGAGG
E1C001	LOC426893/PINLYP	Phospholipase A2 inhibitor and LY6/PLAUR domain containing	0.187093	5.34492	2.83823	1.66572	4.72769	GTGTGGATTCTTTCCAGTGTCA	ATGGCAGCTTTCACAGTCAGT
F1NDU3	AIF1L	Allograft Inflammatory Factor 1-Like	0.14972	6.67913	1.79458	2.1493	3.8571	GTGACCCAAAGTTCAGTGATGA	GGTTGTTCAGGTCAAACTCCAT
Q5F3Q7	WIPF1	WAS/WASL-interacting protein family member 1	0.165461	6.04371	1.66313	1.59749	2.65683	ATGATGAGTGGGAAAGCAGATT	GACACCTCTTTCTTTTCGAGCA
Bold - Significantly different at p ≤ 0.05 according to non-parametric Kruskal-Wallis test followed with post hoc Dunn’s multiple comparison test
